# Supplementary material for: Traditional Fermented Beverages of Mexico: A Biocultural Unseen Foodscape
Source: Foods. 2021 Oct 9;10(10):2390. doi: 10.3390/foods10102390 (PMC8535898; doi:10.3390/foods10102390)
Supplement: Supplementary file 1 [file foods-10-02390-s001.zip]

Archive with 1 entries (1 files):
- foods-1394259-SI.pdf
